# Supplementary material for: Batch correction methods used in single-cell RNA sequencing analyses are often poorly calibrated
Source: Genome Res. 2025 Aug;35(8):1832–41. doi: 10.1101/gr.279886.124 (PMC12315870; doi:10.1101/gr.279886.124)
Supplement: Supplement 1 [file Supplemental_Code.zip]

Archive with 110 entries (103 files):
- AM_2024-main/
- AM_2024-main/LICENSE
- AM_2024-main/README.md
- AM_2024-main/Snakefile
- AM_2024-main/envs/
- AM_2024-main/envs/env.yml
- AM_2024-main/envs/env_bbknn.yml
- AM_2024-main/envs/env_bus.yml
- AM_2024-main/envs/env_combatseq.yml
- AM_2024-main/envs/env_down.yml
- AM_2024-main/envs/env_harmony.yml
- AM_2024-main/envs/env_liger.yml
- AM_2024-main/envs/env_mast.yml
- AM_2024-main/envs/env_mnn.yml
- AM_2024-main/envs/env_scvi.yml
- AM_2024-main/envs/env_scvi_new.yml
- AM_2024-main/envs/env_seurat.yml
- AM_2024-main/envs/env_test.yml
- AM_2024-main/scripts/
- AM_2024-main/scripts/batch_report.py
- AM_2024-main/scripts/create_output.py
- AM_2024-main/scripts/create_output_diffexp.py
- AM_2024-main/scripts/diffexp_report.py
- AM_2024-main/scripts/export_batch_plot.py
- AM_2024-main/scripts/extra_plots.R
- AM_2024-main/scripts/methods.py
- AM_2024-main/scripts/mod_base.py
- AM_2024-main/scripts/mod_base_heart.py
- AM_2024-main/scripts/mod_base_jejunum.py
- AM_2024-main/scripts/mod_base_neuro.py
- AM_2024-main/scripts/mod_base_pbmc4k.py
- AM_2024-main/scripts/mod_bbknn.py
- AM_2024-main/scripts/mod_combat.py
- AM_2024-main/scripts/mod_combatseq.py
- AM_2024-main/scripts/mod_combatseq.R
- AM_2024-main/scripts/mod_down.py
- AM_2024-main/scripts/mod_harmony.py
- AM_2024-main/scripts/mod_harmony.R
- AM_2024-main/scripts/mod_heart.py
- AM_2024-main/scripts/mod_mast.R
- AM_2024-main/scripts/mod_mnn.py
- AM_2024-main/scripts/mod_mnn.R
- AM_2024-main/scripts/mod_pyliger.py
- AM_2024-main/scripts/mod_pyliger_v2.py
- AM_2024-main/scripts/mod_resample.py
- AM_2024-main/scripts/mod_scvi.py
- AM_2024-main/scripts/mod_seurat.py
- AM_2024-main/scripts/mod_seurat.R
- AM_2024-main/scripts/mod_seurat_v2.py
- AM_2024-main/scripts/mod_simulated.py
- AM_2024-main/scripts/plot_results.R
- AM_2024-main/scripts/supplemental_analysis.py
- AM_2024-main/scripts/supplemental_analysis.R
- __MACOSX/
- __MACOSX/._AM_2024-main
- __MACOSX/AM_2024-main/
- __MACOSX/AM_2024-main/._envs
- __MACOSX/AM_2024-main/._LICENSE
- __MACOSX/AM_2024-main/._README.md
- __MACOSX/AM_2024-main/._scripts
- __MACOSX/AM_2024-main/._Snakefile
- __MACOSX/AM_2024-main/envs/
- __MACOSX/AM_2024-main/envs/._env.yml
- __MACOSX/AM_2024-main/envs/._env_bbknn.yml
- __MACOSX/AM_2024-main/envs/._env_bus.yml
- __MACOSX/AM_2024-main/envs/._env_combatseq.yml
- __MACOSX/AM_2024-main/envs/._env_down.yml
- __MACOSX/AM_2024-main/envs/._env_harmony.yml
- __MACOSX/AM_2024-main/envs/._env_liger.yml
- __MACOSX/AM_2024-main/envs/._env_mast.yml
- __MACOSX/AM_2024-main/envs/._env_mnn.yml
- __MACOSX/AM_2024-main/envs/._env_scvi.yml
- __MACOSX/AM_2024-main/envs/._env_scvi_new.yml
- __MACOSX/AM_2024-main/envs/._env_seurat.yml
- __MACOSX/AM_2024-main/envs/._env_test.yml
- __MACOSX/AM_2024-main/scripts/
- __MACOSX/AM_2024-main/scripts/._batch_report.py
- __MACOSX/AM_2024-main/scripts/._create_output.py
- __MACOSX/AM_2024-main/scripts/._create_output_diffexp.py
- __MACOSX/AM_2024-main/scripts/._diffexp_report.py
- __MACOSX/AM_2024-main/scripts/._export_batch_plot.py
- __MACOSX/AM_2024-main/scripts/._extra_plots.R
- __MACOSX/AM_2024-main/scripts/._methods.py
- __MACOSX/AM_2024-main/scripts/._mod_base.py
- __MACOSX/AM_2024-main/scripts/._mod_base_heart.py
- __MACOSX/AM_2024-main/scripts/._mod_base_jejunum.py
- __MACOSX/AM_2024-main/scripts/._mod_base_neuro.py
- __MACOSX/AM_2024-main/scripts/._mod_base_pbmc4k.py
- __MACOSX/AM_2024-main/scripts/._mod_bbknn.py
- __MACOSX/AM_2024-main/scripts/._mod_combat.py
- __MACOSX/AM_2024-main/scripts/._mod_combatseq.py
- __MACOSX/AM_2024-main/scripts/._mod_combatseq.R
- __MACOSX/AM_2024-main/scripts/._mod_down.py
- __MACOSX/AM_2024-main/scripts/._mod_harmony.py
- __MACOSX/AM_2024-main/scripts/._mod_harmony.R
- __MACOSX/AM_2024-main/scripts/._mod_heart.py
- __MACOSX/AM_2024-main/scripts/._mod_mast.R
- __MACOSX/AM_2024-main/scripts/._mod_mnn.py
- __MACOSX/AM_2024-main/scripts/._mod_mnn.R
- __MACOSX/AM_2024-main/scripts/._mod_pyliger.py
- __MACOSX/AM_2024-main/scripts/._mod_pyliger_v2.py
- __MACOSX/AM_2024-main/scripts/._mod_resample.py
- __MACOSX/AM_2024-main/scripts/._mod_scvi.py
- __MACOSX/AM_2024-main/scripts/._mod_seurat.py
- __MACOSX/AM_2024-main/scripts/._mod_seurat.R
- __MACOSX/AM_2024-main/scripts/._mod_seurat_v2.py
- __MACOSX/AM_2024-main/scripts/._mod_simulated.py
- __MACOSX/AM_2024-main/scripts/._plot_results.R
- __MACOSX/AM_2024-main/scripts/._supplemental_analysis.py
- __MACOSX/AM_2024-main/scripts/._supplemental_analysis.R
