# Supplementary material for: Batch correction methods used in single-cell RNA sequencing analyses are often poorly calibrated
Source: Genome Res. 2025 Aug;35(8):1832–41. doi: 10.1101/gr.279886.124 (PMC12315870; doi:10.1101/gr.279886.124)
Supplement: Supplement 1 [file Supplemental_Code.zip › AM_2024-main/envs/env_bbknn.yml]

name: env_bbknn
channels:
  - conda-forge
  - bioconda

  - defaults
dependencies:
  - python=3.8.6
  - numpy= 1.20.1
  - conda-forge::scanpy=1.8.2
  #- bioconda::bbknn=1.4.1
  #- bioconda::mnnpy=0.1.9.5
  - conda-forge::python-igraph=0.9.9
  - conda-forge::leidenalg=0.8.9
  - bioconda::bbknn=1.4.1
  - conda-forge::scikit-misc=0.1.4
