# Supplementary material for: Batch correction methods used in single-cell RNA sequencing analyses are often poorly calibrated
Source: Genome Res. 2025 Aug;35(8):1832–41. doi: 10.1101/gr.279886.124 (PMC12315870; doi:10.1101/gr.279886.124)
Supplement: Supplement 1 [file Supplemental_Code.zip › AM_2024-main/envs/env_combatseq.yml]

name: combatseq
channels:
  - conda-forge
  - bioconda

  - defaults
dependencies:
  - r-base=4.1
  #- bioconda::bbknn=1.4.1
  - bioconda::bioconductor-sva
