# Supplementary material for: Batch correction methods used in single-cell RNA sequencing analyses are often poorly calibrated
Source: Genome Res. 2025 Aug;35(8):1832–41. doi: 10.1101/gr.279886.124 (PMC12315870; doi:10.1101/gr.279886.124)
Supplement: Supplement 1 [file Supplemental_Code.zip › AM_2024-main/envs/env_down.yml]

name: snake
channels:
  - bioconda
  - conda-forge
  - defaults
dependencies:
  - conda-forge::hdf5=1.12.1
  - bioconda::bustools
  - bioconda::kallisto
  - python=3.8.6
  - conda-forge::matplotlib-base=3.6.0
  - conda-forge::pandas=1.4.3
  - conda-forge::scanpy=1.8.2
  - conda-forge::python-igraph=0.9.9
  - conda-forge::leidenalg=0.8.9
  - conda-forge::scikit-misc=0.1.4
