# Supplementary material for: Batch correction methods used in single-cell RNA sequencing analyses are often poorly calibrated
Source: Genome Res. 2025 Aug;35(8):1832–41. doi: 10.1101/gr.279886.124 (PMC12315870; doi:10.1101/gr.279886.124)
Supplement: Supplement 1 [file Supplemental_Code.zip › AM_2024-main/envs/env_harmony.yml]

name: r_harmony
channels:
  - conda-forge
  - bioconda
  - defaults
dependencies:
  #- conda-forge/linux-64::r-base=4.1.3

  - conda-forge/linux-64::r-seurat=4.1.0

  - bioconda/linux-64::r-harmony=0.1
