# Supplementary material for: Batch correction methods used in single-cell RNA sequencing analyses are often poorly calibrated
Source: Genome Res. 2025 Aug;35(8):1832–41. doi: 10.1101/gr.279886.124 (PMC12315870; doi:10.1101/gr.279886.124)
Supplement: Supplement 1 [file Supplemental_Code.zip › AM_2024-main/envs/env_liger.yml]

name: env_liger
channels:
  - conda-forge
  - bioconda

  - defaults
dependencies:

  - python=3.8.6
  - conda-forge::matplotlib-base=3.6.0

  - conda-forge::scanpy=1.8.2


  - pip:
    - pyliger==0.2.0
    - pandas==1.4.3 
  #- conda-forge::pandas=1.4.3
  #- conda-forge::scanpy=1.8.2
