# Supplementary material for: Batch correction methods used in single-cell RNA sequencing analyses are often poorly calibrated
Source: Genome Res. 2025 Aug;35(8):1832–41. doi: 10.1101/gr.279886.124 (PMC12315870; doi:10.1101/gr.279886.124)
Supplement: Supplement 1 [file Supplemental_Code.zip › AM_2024-main/envs/env_mast.yml]

name: diffexp
channels:
  - conda-forge
  - bioconda

  - defaults
dependencies:
  - r-base=4.1
  #- bioconda::bbknn=1.4.1
  - conda-forge/linux-64::r-seurat=4.1.0
  - bioconda::bioconductor-summarizedexperiment=1.24.0
  - bioconda::bioconductor-mast=1.20.0

  # - git
  # - pip
  # - pip:
  #   - tensorflow
  #   - tensorflow-probability
  #   - -e git+https://github.com/theislab/batchglm#egg=batchglm
  #   - -e git+https://github.com/theislab/diffxpy.git@ig/batchglm_api_update#egg=diffxpy
