# Supplementary material for: Batch correction methods used in single-cell RNA sequencing analyses are often poorly calibrated
Source: Genome Res. 2025 Aug;35(8):1832–41. doi: 10.1101/gr.279886.124 (PMC12315870; doi:10.1101/gr.279886.124)
Supplement: Supplement 1 [file Supplemental_Code.zip › AM_2024-main/envs/env_scvi_new.yml]

name: snake
channels:
  - bioconda
  - conda-forge
  - defaults
dependencies:
 # - conda-forge::python=3.9.2
  #- numpy = 1.20.1
  #- python=3.8.6
  

   #=1.8.2
  #- conda-forge::matplotlib-base=3.6.0
  #- conda-forge::scanpy=1.8.2
  #- conda-forge::openssl=3.1.0
  #- conda-forge::jaxlib=0.4.10=cpu_py39h4646849_0
  - conda-forge::jaxlib=0.4.23=cpu_py39h45b9b01_0
  - conda-forge::optax=0.1.9
  - conda-forge::scvi-tools=1.0.4
  - conda-forge::matplotlib-base=3.6.0
  - conda-forge::scanpy
  
  #- conda-forge::matplotlib-base=3.6.0
  #- conda-forge::matplotlib=3.6.0
  - conda-forge::python-igraph=0.9.9
  - conda-forge::leidenalg=0.8.8
  - conda-forge::ml_dtypes=0.2.0
