# Supplementary material for: Batch correction methods used in single-cell RNA sequencing analyses are often poorly calibrated
Source: Genome Res. 2025 Aug;35(8):1832–41. doi: 10.1101/gr.279886.124 (PMC12315870; doi:10.1101/gr.279886.124)
Supplement: Supplement 1 [file Supplemental_Code.zip › AM_2024-main/envs/env_test.yml]

name: snake
channels:
  - bioconda
  - conda-forge
  - defaults
dependencies:
  - conda-forge::hdf5=1.12.1
  - bioconda::bustools
  - bioconda::kallisto
