# Supplementary material for: Batch correction methods used in single-cell RNA sequencing analyses are often poorly calibrated
Source: Genome Res. 2025 Aug;35(8):1832–41. doi: 10.1101/gr.279886.124 (PMC12315870; doi:10.1101/gr.279886.124)
Supplement: Supplement 1 [file Supplemental_Code.zip › AM_2024-main/scripts/diffexp_report.py]

#!/usr/bin/env python3
# -*- coding: utf-8 -*-
"""
Created on Thu Apr  6 17:31:55 2023

@author: sinant
"""
import numpy as np
import pickle


# Read list to memory
def read_list(filename):
    # for reading also binary mode is important
    with open(filename, "rb") as fp:
        n_list = pickle.load(fp)
        return n_list


# %%
def parse_diffexp_full(file):
    return np.median(np.array(file, dtype=int), axis=0)
    # for i in range(len(file)):


def main():
    # %%
    for data_str in snakemake.input:
        np.savetxt(f"{data_str[:-7]}.csv", parse_diffexp_full(read_list(data_str)), delimiter=",", fmt="%s")

    # %%


if __name__ == "__main__":
    main()
