# Supplementary material for: Batch correction methods used in single-cell RNA sequencing analyses are often poorly calibrated
Source: Genome Res. 2025 Aug;35(8):1832–41. doi: 10.1101/gr.279886.124 (PMC12315870; doi:10.1101/gr.279886.124)
Supplement: Supplement 1 [file Supplemental_Code.zip › AM_2024-main/scripts/mod_seurat.py]

import anndata
import numpy as np
import methods


def main():
    adata = anndata.read_h5ad(snakemake.input[0])
    adata_seurat_nonsorted = methods.apply_method("seuratv4", adata, inputs=snakemake.input)

    match = np.argsort(adata_seurat_nonsorted.var.index.values)[np.argsort(np.argsort(adata.var.index.values))]

    adata_seurat = adata_seurat_nonsorted[:,match].copy()

    if "diffexp" in snakemake.wildcards[0]:
        import pandas as pd
        import scanpy as sc

        adata_seurat.uns["log1p"]["base"] = None
        np.savetxt("data/" + snakemake.wildcards[0] + "_seurat_leiden.txt", adata_seurat.obs["leiden"], fmt="%s")
        pd.DataFrame(data=adata_seurat.X.todense(), index=adata_seurat.obs_names, columns=adata_seurat.var_names).to_csv(
            "data/" + snakemake.wildcards[0] + "_seurat_X.csv"
        )
        sc.tl.rank_genes_groups(adata_seurat, "leiden")
        pd.DataFrame(adata_seurat.uns["rank_genes_groups"]["names"]).head(200).to_csv(
            "data/" + snakemake.wildcards[0] + "_seurat_deg.csv", index=False
        )

    adata_seurat.write(snakemake.output[0])


if __name__ == "__main__":
    main()
