# Supplementary material for: Batch correction methods used in single-cell RNA sequencing analyses are often poorly calibrated
Source: Genome Res. 2025 Aug;35(8):1832–41. doi: 10.1101/gr.279886.124 (PMC12315870; doi:10.1101/gr.279886.124)
Supplement: Supplement 1 [file Supplemental_Code.zip › AM_2024-main/scripts/mod_seurat_v2.py]

import anndata

import methods


def main():
    adata = anndata.read_h5ad(snakemake.input[0])
    adata_seurat = methods.apply_method("seuratv4_v2", adata, inputs=snakemake.input)
    adata_seurat.write(snakemake.output[0])


if __name__ == "__main__":
    main()
